# Supplementary material for: Trends and Trajectories in the Rise of Large Language Models in Radiology: Scoping Review
Source: JMIR Med Inform. 2025 Dec 9;13:e78041. doi: 10.2196/78041 (PMC12688054; doi:10.2196/78041)
Supplement: Multimedia Appendix 2 [file medinform-v13-e78041-s002.xlsx]

## Sheet: Sheet1
Article	Title	Model Used	Compared with?	Objectives/Aim	Application of LLM	Field of study	Data Type	Imaging modality	Data size	English/ nonEnglish corpora	Multicenter vs single center	Findings	Evaluation Metric Used	Accuracy	AUC	F1 score	Other metrics	Year of Publication	Country	Conclusion	Limitation	external validation
(Rogasch et al., 2023)	ChatGPT: Can You Prepare My Patients for [18F]FDG PET/CT?	GPT-4	None	Evaluate ChatGPT's capability in answering patient questions related to PET/CT preparation and reporting.	Answering patients' questions	Nuclear Radiology	Text	PET/CT	13 patients' queries, 6 PET/CT reports	German	Single center	92% responses rated “appropriate,” 96% rated “useful.” Inconsistencies in regenerated responses (16%).	Expert rating scales				Responses were rated“appropriate” for 92% of 25 tasks and“useful” for 96%	2023	Germany	ChatGPT can be a reliable supplementary tool for patient queries in nuclear medicine with some limitations.	Inconsistent responses in 16% of cases; liability concerns for clinical deployment.
(Chen et al., 2024)	IQAGPT: computed tomography image quality assessment with vision-language and ChatGPT models	ChatGPT, VLM (Vision-Language Model), IQAGPT	GPT-4, CLIP-IQA	Assess CT image quality using multimodal models.	Assess quality	General radiology	images	CT	1000 CT slices	English	Single center	IQAGPT outperformed GPT-4 and CLIP-IQA in assessing CT image quality; accuracy enhanced with cross-modal attention.	Accuracy of generated scores	70.2				2024	China, USA	Multimodal models like IQAGPT offer superior image quality assessment for CT scans.	Limited scope of assessment focusing only on CT image quality.
(Zhu et al., 2024)	Leveraging Professional Radiologists' Expertise to Enhance LLMs' Evaluation for Radiology Reports	GPT-3.5 and GPT-4	Radiologist	To combine the expertise of radiologists with the strengths of LLMs, creating a new way to evaluate complex medical reports.	Assess quality	Thoracic Imaging	text	Chest X ray	100 MIMIC-CXR dataset	English	Single center	Detailed GPT-4 (5-shot) achieved highest alignment with human radiologists' evaluations; Regression-based GPT-4 further improved evaluation performance; LLMs provided explainable AI-generated report assessments with superior correlation to human judgments.	accuracy, precision, recall, and F-1 metrics.	80.07		0.4881	Kendall’s Tau (τ): Detailed GPT-4 (5-shot): 0.48 Regressed GPT-4 model: 0.64	2024	USA, KSA	GPT-4 evaluation metrics align better with expert feedback, enhancing report quality.
(Kathait et al., 2024)	Assessing Laterality Errors in Radiology: Comparing Generative Artificial Intelligence and Natural Language Processing	Augmented Transformer Assisted Radiology Intelligence (ATARI)	NLP tool (mPower)	Compare ATARI and NLP in identifying laterality errors in radiology reports.	Assess quality/ detect error	General radiology	Text and images	CT, MRI, US	898 radiology reports	English	Multi-center	ATARI: 97% accuracy. NLP tools: 84% accuracy.	Accuracy	98.3				2024	USA	ATARI outperformed NLP in identifying laterality errors, achieving higher accuracy for combined text and image queries (98.3%). It demonstrated its utility in reducing diagnostic errors by integrating vision and language capabilities.	Retrospective study design with no real-time application. Lack of a power analysis to determine the sample size. Potential bias due to preselection of flagged reports by NLP. Limited evaluation on unstructured reports and exclusion of ultrasound imaging.
(Suzuki et al., 2024	Preliminary assessment of TNM classification performance for pancreatic cancer in Japanese radiology reports using GPT-4	GPT-4	Radiologist	To investigate the use of GPT-4 for accurately classifying the TNM stage of pancreatic cancer based on unstructured radiology reports written in Japanese	Classification	Oncology	text	CT	100 CT reports	Japaneese	Single center	The accuracy values were 0.73 for T, 0.91 for N, and 0.93 for M factors. The kappa coefficients were 0.45 for T, 0.79 for N, and 0.83 for M. GPT-4 is familiar with the TNM classification for pancreatic cancer but may not be adequate in classifying actual cases.	Accuracy, Kappa coefficient	73 for T, 91 for N, and 93 for M				2024	Japan	GPT-4 misclassified some cases, particularly in differentiating T3 and T4 stages. Potential bias due to limited Japanese radiology report data in LLM training. Variability in responses even with a temperature setting of 0.0. Lack of reproducibility and continuous model updates affecting results.	No
(Santos et al., 2021)	A Fusion NLP Model for the Inference of Standardized Thyroid Nodule Malignancy Scores	BERT-based fusion NLP model	None	Automate the inference of standardized TI-RADS scores from radiology report text.	Classification of findings	Head and Neck radiology	Text	Ultrasound	655 ultrasund Thyroid	English	Multi-center	The model achieved high accuracy on both datasets, showing promise for clinical use.	Accuracy, F1 Score	98		0.99		2024	USA	The model enhances TI-RADS categorization, reducing variation among radiologists.	Limited to thyroid ultrasound and specific datasets.	Stanford Healthcare dataset used for external validation
(Fervers et al., 2024)	ChatGPT yields low accuracy in determining LI-RADS scores based on free-text and structured radiology reports in German language	GPT-3.5	Radiologist	Classify liver lesions according to LI-RADS based on MRI reports and compare performance on structured vs. unstructured reports.	Classification of findings	Oncology	Text	MRI	205 MRI reports	German	Single center	ChatGPT achieved 53% accuracy on free-text reports and 44% on structured reports. Free-text reports showed superior accuracy and consistency	Cohen’s kappa, Intraclass correlation coefficient (ICC), Mean absolute error	53% from unstructered and 44% from structured				2024	Germany	ChatGPT is not currently reliable for LI-RADS classification; further optimization needed.	Structured data input yielded lower performance; limited to German-language reports.
(Blankemeier et al., n.d.)	Merlin: A Vision Language Foundation Model for 3D Computed Tomography	3D Vision-Language Model	Baselines like OpenCLIP and BioMedCLIP for zero-shot and fine-tuned tasks.	Develop a vision-language model for analyzing 3D CT scans and assess multitask learning for 3D medical imaging.	Classification of findings	General radiology	Text and 3D images	CT	15,331 CT scans, 6M images, radiology reports	English	Multi-center	87% accuracy across multitask imaging tasks.	Task-specific metrics		.812	.767	BLEU: .102, ROUGE-2: .262, BERT: .588	2024	USA	Merlin surpassed task-specific models in classification and segmentation, showcasing versatility and efficiency with single-GPU training.	Performance decreases for subtle findings like metastatic disease and lymphadenopathy. External validation revealed variability in performance across institutions due to differences in data and language styles​.	Validated on 7,000 CTs from another institution + public datasets VerSe/TotalSegmentator
(Haver et al., 2024)	Evaluation of Multimodal ChatGPT (GPT-4V) in Describing Mammography Image Features	GPT-4V	Radiologist	Assess GPT-4V's ability to in describing standard Breast Imaging Reporting and Data System (BI-RADS) imaging features on mammograms.	Classification of reports	Oncology	Images	Mammogram	151 Mammogram images from the ACR BI-RADS Atlas	English	Single center	28.5% correct responses, 68.9% incorrect; better performance for certain imaging features but low overall accuracy.	Correctness rates	29				2024	USA	GPT-4V performs poorly for most mammography image descriptions.	Limited to screenshots with potential resolution issues; low overall accuracy.
(Olivato et al., 2024)	Language Models for Hierarchical Classification of Radiology Reports with Attention Mechanisms, BERT, and GPT-4	GPT-4, BERT, LSTM with Attention	Simpler machine learning systems and older NLP approaches like rule-based systems.	Classify Italian chest CT reports hierarchically using NLP techniques.	classifications of reports	Oncology	Text	CT	5,000 reports, 9,000 unlabeled	Italian	Single center	GPT-4: 82% zero-shot classification accuracy. BERT: 75% accuracy with fine-tuning.	Classification accuracy	92.3	0.96	0.893		2023	Italy	GPT-4 and attention mechanisms achieved state-of-the-art results, showcasing effectiveness even with limited Italian-language training datasets	Real-world challenges included variability in radiologist writing styles and limited training data, which affected generalization​
(Y. Zhang et al., 2021)	Development and Multicenter Validation of Chest X-Ray Radiography Interpretations Based on Natural Language Processing	BERT, CNN	Radiologist	Extract structured data and classify findings from radiology reports for chest X-rays.	classifications of reports	Thoracic Imaging	Text and images	Chest X ray	74,082 CXRs and radiology reports	English	Multi-center	Mean AUC: Symptomatic patients (0.866), Screened patients (0.891), Clinic patients (0.796).	AUC	95.8	Symptomatic patients (0.866), Screened patients (0.891), Clinic patients (0.796).	0.703		2021	China/Netherlands	The CNN-based system matched radiologists' performance for many signs and outperformed them in some community clinic cases, validating its use with NLP for chest X-ray interpretation.	The study noted the challenges of adapting NLP models to biomedical text due to domain-specific terminology and limited data availability for specialized tasks​.	Tested on a second hospital and eight community clinics
(Putelli et al., 2022)	On the Behaviour of BERT’s Attention for Medical Reports	BERT	LSTM-based model	Analyze BERT's self-attention for classifying medical reports.	classifications of reports	Thoracic Imaging	text	CT	5,752 classified CT reports	Itallian and English	Single center	BERT's attention mechanisms effectively captured relations among key terms in noisy datasets.	Accuracy	96.1		0.959		2022	Italy	BERT provides interpretability in handling technical lexicons for classification. Fine-tuning the Italian-base BERT model is effective in the context of the classification of radiology reports written in Italian.	Relies on manual observation; lacks large-scale quantitative validation. In the clinical domain it is much more difficult to find annotations, and there are many challenges related to the quality of the text, with abbreviations, typos and ungrammatical language.	Validated on VQA-Med 2019 and VQA-RAD datasets
(Kanzawa et al., 2024)	Automated classification of brain MRI reports using fine-tuned large language models	Fine-tuned BERT (Japanese model)	Radiologists	Classify brain MRI reports into pretreatment, posttreatment, and nontumor cases.	classifications of reports	Neuroradiology	Text	MRI	1207 radiology reports	Japanese (Reports mainly written in Japanese)	Single-centered	Comparable performance with radiologists; accuracy: 0.97; ]]. model significantly faster than radiologists (20-26x faster).	Accuracy, sensitivity, specificity, area under the receiver operating characteristic curve (AUC)	97	0.994			2024	Japan	Fine-tuned LLM offers rapid and accurate classification of brain MRI reports, comparable to human experts.	Limited to reports in Japanese; group imbalance in training data, format of imaging reports may vary between institutions
(Yasaka et al., 2024)	Fine‑Tuned Large Language Model for Extracting Patients on Pretreatment for Lung Cancer from a Picture Archiving and Communication System Based on Radiological Reports	Fine-tuned BERT (Japanese)	Radiologists	Automate classification of radiology reports for lung cancer pretreatment cases.	Classifications of reports	Oncology	Text	CT	3111 training, 124 validation, 288 test	Japanese	Single center	LLM accuracy: 0.983; comparable to radiologists but completed task 20-50x faster.	McNemar test, AUC, Accuracy	98.3	0.97			2024	Japan	Fine-tuned LLM effectively identifies pretreatment cases with high accuracy and speed.	The number of patients in each group was lopsided. The performance of the model would differ across different languages. External validation was not performed. The number of patients included in the training dataset was relatively small (n = 3111).
(Huemann et al., 2023)	Domain-adapted Large Language Models for Classifying Nuclear Medicine Reports	BioClinicalBERT, RadBERT	Vision models, Radiologist	Assess domain-adapted LLMs for PET/CT report classification and in predicting Deauville scores from PET/CT reports	Classifications of reports	Nuclear Radiology	Text	PET/CT	4542 PET/CT reports	English	Single center	Domain adaptation improved BERT accuracy from 61.3% to 65.7%; RadBERT achieved highest accuracy of 77.4%.	Accuracy	RadBERT: 77.4				2024	USA	Domain adaptation significantly enhances performance of LLMs in specialized tasks.	Limited to PET/CT tasks; potential bias in labeled data.
(Sehanobish et al., 2022)	Meta-Learning Pathologies from Radiology Reports using Variance Aware Prototypical Networks	BERT, ClinicalBERT, PubMedBERT	Baselines and meta-learning models	Apply few-shot learning for pathology classification in radiology reports.	classifications of reports	Musculoskeletal, Oncology, Neuro-Radiology	Text	MRI	Trained:34595 , validation 5754	English	Multi-center	Variance Aware Prototypical Networks improved classification performance; Outperformed existing ProtoNet methods and few-shot learning approaches.Outperformed baselines on 13 public datasets with few-shot learning.	Accuracy, F1-score, meta-validation accuracy, AUC	PubMedBERT: 92.9				2022	USA	Few-shot learning enables effective multi-specialty pathology classification.	Variability in datasets may impact generalizability. variation in radiology report structure, limited generalizability to unseen pathologies.	Downstream testing datasets sampled from multiple institutions, e.g., knee data from 50 institutions
(Chambon et al., 2023)	Improved Fine-Tuning of In-Domain Transformer Model for Inferring COVID-19 Presence in Multi-Institutional Radiology Reports	RadBERT	BERT-based approach (e.g., BioBERT, BlueBERT, PubMedBERT, CheXbert)	Build a document-level classifier for COVID-19 on radiology reports.	classifications of reports	Thoracic Imaging	text	Chest X ray	4,056,227 radiology reports from Stanford Health Care (1992-2014), Fine-tuned with 19,384 COVID-19 labeled reports from Penn Medicine (2020)	English	Multi-center	Fine-tuned RadBERT achieved 88.9% macro-averaged F1-score on COVID-19 classification task; RadBERT outperformed general biomedical BERT models (BioBERT, BlueBERT, PubMedBERT); Multi-institutional training improved generalizability but performance dropped in external validation.	F1-score, recall, precision, comparison with baseline models			0.889		2023	USA			Tested on a separate test set from Stanford Health Care, distinct from the Penn Medicine training set)
(Mistry et al., 2024)	Large Language Models as Tools to Generate Radiology Board-Style Multiple-Choice Questions	GPT-4, Llama 2	American College of Radiology (ACR) Diagnostic Radiology In-Training (DXIT) exam questions	To determine the potential of large language models (LLMs) to be used as tools by radiology educators to create radiology board-style multiple choice questions (MCQs), answers, and rationales	Construct exam questions	Radiology Education	Text	Exam question	104 Exam-style questions (MCQs)	English	Single center	GPT-4 matched or exceeded the quality of ACR Diagnostic Radiology In-Training (DXIT) exams MCQs in clarity, relevance, and rationale, achieving 100% answer accuracy.	Likert scale for clarity and relevance. Accuracy of the answers	LLAMA: 69% , GPT-4: 100%			Lickert score mean for clarity, relevance, suitability, quality of distractors, and adequacy of rationale for Llama are: 2; 9.9 (±0.4), 9.9 (±0.5), 9.9 (±0.4), 9.8 (±0.5), and 9.9 (±0.3), respectively, for GPT-4; and 9.9 (±0.3), 9.9 (±0.2), 9.9 (±0.2), 9.9 (±0.4), and 9.8 (±0.6),	2024	Canada	GPT-4 can reliably generate radiology exam MCQs with high quality.	Did not assess item discrimination; focused only on text-based questions; no real-world validation; used a single prompt strategy for question generation.	Generated Qs compared against established ACR DXIT benchmark)
(Horiuchi, Tatekawa, Shimono, et al., 2024)	Accuracy of ChatGPT Generated Diagnosis from Patient's Medical History and Imaging Findings in Neuroradiology Cases	GPT-4	Published ground truth	Assess GPT-4 diagnostic performance across different neuroradiology case types from "Case of the Week" from American Journal of Neuroradiology	Diagnosis from cases	Neuroradiology	Text	Radiology cases	100 consecutive "Case of the Week" cases from the American Journal of Neuroradiology (Patient medical history and imaging findings)	English	Single center	50% accuracy overall; CNS tumors: 16%; Non-CNS tumors: 62%.	Accuracy, Fisher's exact test	50				2024	Japan	ChatGPT achieved a diagnostic accuracy of 50%. It performed worse in diagnosing CNS tumors (16%) compared to non-CNS tumors (62%) (Horiuchi et al., 2024).	Performance varies significantly depending on disease etiology; limited scope without specific radiology pretraining; no integration of image data, relying solely on textual descriptions​. The diagnostic accuracy between ChatGPT and radiologists was not compared.
(Wada et al., 2024)	Optimizing GPT-4 Turbo Diagnostic Accuracy in Neuroradiology through Prompt Engineering and Confidence Thresholds	GPT-4 Turbo	Baseline GPT-4 performance	Improve GPT-4 Turbo diagnostic accuracy using prompt engineering and confidence thresholds.	Diagnosis from cases	Neuroradiology	Text	Radiology cases	751 Radiology case datasets from the American Journal of Neuroradiology (AJNR) Case of the Week Archives	English	Single center	Diagnostic accuracy improved from 55% to 72.9% with restructured prompts and confidence thresholds, reducing misdiagnosis rate to 14%.	Accuracy	72.9				2024	Japan, USA	Prompt engineering significantly enhances GPT-4 Turbo’s diagnostic accuracy.	Trade-off between accuracy and case coverage due to stringent confidence thresholds.
(Horiuchi, Tatekawa, Oura, Oue, et al., 2024)	Comparing the Diagnostic Performance of GPT-4-based ChatGPT, GPT-4V-based ChatGPT, and Radiologists in Challenging Neuroradiology Cases	GPT-4, GPT-4V	Radiologists	32 "Freiburg Neuropathology Case Conference” cases published in Clinical Neuroradiology	Diagnosis from cases	Neuroradiology	Text	Radiology cases	32 Cases	English	Single center	GPT-4 accuracy: 22%, GPT-4V: 16%; radiologists achieved significantly higher accuracy.	Diagnostic accuracy rates	GPT-4 accuracy: 22%, GPT-4V: 16%				2024	Japan	GPT-4 and GPT-4V underperform radiologists in challenging neuroradiology cases.	Limited to small sample size of challenging cases.
(Horiuchi, Tatekawa, Oura, Shimono, et al., 2024)	ChatGPT’s diagnostic performance based on textual vs. visual information compared to radiologists’ diagnostic performance in musculoskeletal radiology	GPT-4, GPT-4V	Radiologists	Compare diagnostic accuracy of ChatGPT (text-based) and ChatGPT-4V (visual) with radiologists in musculoskeletal radiology from "test yourself"cases from Skeletal Radiology journal	Diagnosis from cases	Musculoskeletal Radiology	Text	Radiology cases	106 "Test Yourself" cases from Skeletal Radiology	English	Single center	GPT-4 accuracy: 43%, GPT-4V accuracy: 8%; GPT-4 comparable to radiology residents, GPT-4V significantly lower accuracy than all radiologists.	Diagnostic accuracy rates	GPT-4-based: 43				2024	Japan	GPT-4 comparable to radiology residents but underperforms board-certified radiologists; GPT-4V significantly underperforms.	GPT-4V lacks sufficient image interpretation capability; small dataset.
(Kurokawa et al., 2024)	Diagnostic performances of Claude 3 Opus and Claude 3.5 Sonnet from patient history and key images in Radiology’s “Diagnosis Please” cases	Claude 3 Opus, Claude 3.5 Sonnet	Radiologist	Compare diagnostic performance of Claude models using radiology quiz questions.	Diagnosis from cases	General radiology	Text and images	Radiology cases	322 quiz cases from Radiology’s 'Diagnosis Please' (1998-2023)	English	Single center	Claude 3.5 Sonnet outperformed Opus: Correct response rates 30.1% vs. 24.8%.	Correct primary diagnosis rate, correct differential diagnosis rate, McNemar’s test for statistical significance				The correct diagnosis rates were 58/322 (18.0%) and 69/322 (21.4%), 201/322 (62.4%) and 209/322 (64.9%), and 80/322 (24.8%) and 97/322 (30.1%) for Conditions 1, 2, and 3 for Claude 3 Opus and Claude 3.5 Sonnet, respectively.	2024	Japan	Claude 3.5 Sonnet outperformed Claude 3 Opus in all conditions, with the highest accuracy using clinical history and imaging findings. Diagnostic performance improved with richer input data but remained limited in listing differential diagnoses.	Lower accuracy than radiologists. Poor performance in interpreting images alone. Results may not generalize to real-world scenarios.
(S. H. Wu et al., 2024)	Collaborative Enhancement of Consistency and Accuracy in US Diagnosis of Thyroid Nodules Using Large Language Models	ChatGPT-3.5, ChatGPT-4, Bard	Radiologists	Enhance diagnostic accuracy and consistency in thyroid ultrasound diagnosis.	Diagnosis from image	Head and Neck radiology	Images	Ultrasound	1161 US images	English	Single center	ChatGPT 4.0 and Bard demonstrated substantial to almost perfect intra-LLM agreement (κ value range, 0.65–0.86), while ChatGPT 3.5 showed fair to substantial agreement (κ value range, 0.36–0.68). The image-to-text–LLM strategy with ChatGPT 4.0 performed similarly to human-LLM interaction.	Accuracy, Sensitivity, Specificity, AUC	84	0.83			2024	China	LLMs integrated with image-to-text modules enhance diagnostic performance.	Bias in input data; variability in inter-LLM agreement.
(Lee et al., 2024)	Validation of a Deep Learning Chest X-ray Interpretation Model: Integrating Large-Scale AI and Large Language Models for Comparative Analysis with ChatGPT	KARA-CXR and ChatGPT	Radiologists	Compare AI models for chest X-ray interpretation.	Diagnosis from image	Thoracic Imaging	Images	Chest X ray	2000 CXR images	English	Single center	KARA-CXR achieved significantly higher diagnostic accuracy compared to ChatGPT. In the ‘Acceptable’ accuracy category, KARA-CXR was rated at 70.50% and 68.00% by two observers, while ChatGPT achieved 40.50% and 47.00%	Accuracy, False Findings, Location Inaccuracy	70				2024	Korea	KARA-CXR outperforms ChatGPT in accuracy and minimizing hallucinations.	Limited to chest X-rays; observer-based validation metrics.
(Elek et al., 2024)	Evaluating Microsoft Bing with ChatGPT-4 for the assessment of abdominal computed tomography and magnetic resonance images	ChatGPT-4 via Microsoft Bing	Radiologists	Evaluate the performance of Microsoft Bing with ChatGPT-4 technology in analyzing abdominal computed tomography (CT) and magnetic resonance images (MRI).	Diagnosis from Image	Abdominal Radiology	Images	CT and MRI	80 images (44 CT, 36 MRI)	English	Single center	Correctly identified imaging modality in >90% of cases; 35% accuracy for detecting abnormalities, 10.7% for definitive diagnosis.	Accuracy, success rates	35				2024	Turkey	ChatGPT-4 shows promise in identifying basic image features but lacks diagnostic reliability.	Poor accuracy in identifying abnormalities and definitive diagnoses; limited dataset. Bing currently allows only one image to be uploaded at a time. Lack of prompt engineering studies that could improve the quality of the output in terms of image analysis. Limited sample size.
(Reith et al., 2024)	Capability of multimodal large language models to interpret pediatric radiological images	GPT-4, Gemini 1.5 Pro, Claude 3 Opus	Radiologist	Evaluate multimodal LLMs for interpreting pediatric radiological images.	Diagnosis from Image	Pediatric Radiology	text and Images	Chest X ray	227,943 reports, 377,110 images from MIMIC-CXR dataset	English	Single center	Models correctly diagnosed 27.8% of images, were partially correct for 13.3%, and incorrect for 58.9%.	accuracy	27.8				2024	USA	Multimodal LLMs are not yet capable of interpreting pediatric radiological images effectively.	Small dataset; lack of pediatric-specific datasets for training.
(Busch et al., 2024)	Integrating Text and Image Analysis: Exploring GPT-4V’s Capabilities in Advanced Radiological Applications Across Subspecialties	GPT-4V	GPT-4	Evaluate GPT-4V for text and image analysis in radiology subspecialties.	Diagnosis from image	General radiology	Images	Radiology cases	207 cases with 1312 images from the RSNA Case Collection	English	Single center	GPT-4V outperformed GPT-4 in diagnostic accuracy (27%-35% accuracy) across subspecialties.	Accuracy, McNemar test	GPT-4V: 27% for primary diagnosis, 35% for Diffrential diagnosis				2024	Germany	GPT-4V shows diagnostic potential but should complement professionals, not replace them.	Limited dataset per subspecialty; unclear generalizability to clinical settings.
(Silva et al., 2024)	Performance of a commercially available Generative Pre-trained Transformer (GPT) in describing radiolucent lesions in panoramic radiographs and establishing differential diagnoses	ChatGPT-3.5	Radiologist	Assess ChatGPT's performance in describing and interpreting radiolucent lesions in panoramic radiographs.	Diagnosis from image	Dental Radiology	Images	X ray	28 Panoramic radiographs	English	Single center	Variable accuracy, with better scores in margination and bone description tasks. high scores for margination, affected bone, and origin, but lower scores for shape, region, teeth/structures, effect, affected region, and nature. Accuracy in establishing differential diagnoses was limited, with Rank-1, -2, and -3 accuracy at 25%, 57.14%, and 67.85%, respectively.	Rank-1, Rank-2, Rank-3 Accuracy	Rank-1: 25% Rank-2: 57.14%, and Rank-3: 67.85%				2024	Brazil	GPT is a supplementary tool for dental radiology but not standalone.	Limited by small sample size and variability in lesion descriptions. ChatGPT is not trained on radiology specidfic data
(Pachade et al., 2023)	Self-Supervised Learning with Radiology Reports, A Comparative Analysis of Strategies for Large Vessel Occlusion and Brain CTA Images	CLIP, BERT	Supervised classifier (SC) and supervised multi-label classifier (SMC) on labeled data.	Pre-train models using radiology reports for large vessel occlusion (LVO) detection.	Diagnosis from image/ report	Neuroradiology	Text and images	CT	1,542 computed tomography angiogram (CTA) reports paired with images,	English	Single center	CLIP improved LVO detection (AUC=0.89), outperforming BERT-based methods.	AUC		0.8			2023	USA	Self-supervised strategies (e.g., SSC using CLIP) outperformed supervised models, with SSC achieving the highest AUC (0.80) for large vessel occlusion detection.	The study was constrained by a small labeled dataset (402 subjects) and potential limitations in capturing all relevant information using NLP-extracted concepts in multi-label classifiers.
(Sarangi et al., 2024)	Radiological Differential Diagnoses Based on Cardiovascular and Thoracic Imaging Patterns: Perspectives of Four Large Language Models	GPT-3.5, Bard, Bing, Perplexity	Radiologist	Compare LLMs’ ability to suggest differential diagnoses for cardiothoracic imaging patterns.	Diagnosis from images	Thoracic Imaging	Images	Radiology cases	15 cases	English	Single center	Perplexity had the highest concordance (66.67%), followed by ChatGPT-3.5 (65.33%); all models require expert review for clinical use.	Concordance with expert diagnosis				Perplexity had the highest concordance at 66.67% with expert consensus	2024	India	LLMs show potential in generating differentials but lack reliability for independent use.	Limited to cardiovascular and thoracic cases; concordance varies significantly among models.
(Kottlors et al., 2023)	Feasibility of Differential Diagnosis Based on Imaging Patterns Using a Large Language Model	GPT-4	Radiologist	Evaluate GPT-4's performance in generating differential diagnoses from imaging patterns.	Diagnosis from images	General radiology	Text		80 differential diagnoses	English	Single center	GPT-4 achieved 68.8% concordance and 93.8% acceptance by radiologists.	Concordance, Acceptance metrics				Concordance 68.8%, , Acceptance 93.8%	2023	USA	GPT-4 achieved a 68.8% concordance with expert-generated diagnoses and 93.8% of its outputs were considered acceptable. Performance varied by subspecialty, with the best results in neuroradiology and chest radiology.	Retrospective design; Lack of transparent reasoning or references
(Overgaard Olesen et al., 2024)	How does ChatGPT-4 match radiologists in detecting pulmonary congestion on chest X-ray?	GPT-4	Radiologists	Examine GPT-4's ability to detect pulmonary congestion on chest X-rays.	Diagnosis from images	Emergency Radiology	Images	Chest X ray	50 Chest X-rays	English	Single center	GPT-4 matched radiologists in 62% of cases with clinical info; accuracy lower for identifying abnormalities independently.	Match rate with radiologists				Match rate (62%)	2024	Denmark	GPT-4 shows limited capability as a diagnostic tool for pulmonary congestion.	Small dataset; suboptimal accuracy compared to radiologists for standalone diagnoses.
(Bhayana et al., 2024)	Use of GPT-4 With Single-Shot Learning to Identify Incidental Findings in Radiology Reports	GPT-4	Radiologist	Assess the performance of GPT-4 with single-shot learning for identifying incidental findings in radiology reports.	Diagnosis from reports	Abdominal radiology	Text	CT	1000 Abdominal CT reports	English	Single center	GPT-4 achieved high F1 scores: 1.00 for incidental adrenal nodules, 0.91 for pancreatic cystic lesions, and 0.99 for vascular calcifications.	F1 score, precision, recall			1.00 for incidental adrenal nodules, 0.91 for pancreatic cystic lesions, and 0.99 for vascular calcifications.		2024	Canada	GPT-4 shows strong potential for automated incidental findings identification with high precision and recall.	Study limited to single-shot learning; no external validation or comparison with other models.
(Khare et al., 2021)	MMBERT- Multimodal BERT pretraining for improved medical VQA	MMBERT	Radiology Objects in Context (ROCO) dataset	Develop a multimodal BERT-based model for improved Visual Question Answering (VQA) on medical images	Diagosis from image	Medical Visual Question Answering	Text and images	MRI	81,000 radiology images with captions	English	Multi-center	MMBERT achieved new state-of-the-art performance on VQA-Med 2019 and VQA-RAD datasets; Improved interpretability via attention maps	Accuracy, BLEU score (BiLingual Evaluation Understudy)	72			BLUE: 69.0	2021	India		Limited medical datasets available for VQA training; Some categories (e.g., Doppler ultrasound) lacked key visual cues; Evaluation did not consider alternative correct answers in abnormality predictions.
(Tan et al., 2023)	Inferring Cancer Disease Response from Radiology Reports Using LLMs	GatorTron, BERT, CNN	support vector machines, CNNs, and Bi-LSTMs	Evaluate NLP methods for inferring cancer disease response from reports	Extract information from report	Oncology	Text	CT	10,602 CT radiology reports	English	Single center	GatorTron achieved 89.76% accuracy; augmentation enhanced accuracy by 2.6%.	Accuracy	89.76				2023	Singapore	GatorTron achieved 89.76% accuracy with data augmentation, while prompt-based fine-tuning maintained strong performance (86.09% accuracy) using only 500 training samples.	1- Limited external validation dataset size (37 reports) 2- Reliance on specific institutional data 3- No socioeconomic factors considered in the dataset.	External validation cohort used an investigator-initiated clinical trial data set)
(Tay et al., 2024)	Use of Natural Language Processing to Infer Sites of Metastatic Disease From Radiology Reports at Scale	RadBERT, BioBERT, GatorTron	Traditional NLP	Evaluate NLP methods to infer metastatic sites from radiology reports.	Extract information from report	Oncology	Text	CT	4522	English	Multi-center	Information extraction (IE) system outperformed RadBERT with F1 scores of 0.93 vs 0.91; identified metastatic phenotypes for enhancing cancer databases.	F1 score, Precision, Recall			RadBERT, BioBERT, GatorTron-base, and GatorTron-medium LLMs achieved F1 scores of 0.84, 0.87, 0.89, and 0.91, respectively		2024	Singapore	IE system enables accurate and explainable metastatic inference at scale.	Generalizability to other imaging modalities and tumor types remains untested.	Validated on three external datasets: MTB, PET-CT, and MRI reports
(Bhayana, Nanda, et al., 2024)	Large Language Models for Automated Synoptic Reports and Resectability Categorization in Pancreatic Cancer	GPT-4, GPT-3.5	Report generation	Automate synoptic report generation PDAC synoptic reports from original reports and resectability categorization for pancreatic cancer staging.	Report generation	Oncology	Text	CT	180 CT reports	English	Single center	GPT-4 achieved superior accuracy in synoptic report creation and tumor resectability categorization compared to GPT-3.5 and improved surgeons’ workflow. Surgeons were more accurate in categorizing resectability using AI-generated reports than original reports	accuracy, Precision, F1 score			GPT-4=0.997 GPT 3.5= 0.967		2024	Canada	GPT-4 significantly enhances radiology workflows by generating accurate synoptic reports.	Specific to pancreatic ductal adenocarcinoma and single-center data. Models were not validated externally on reports from other institutions.
(Russe et al., 2023)	Performance of ChatGPT, human radiologists, and context-aware ChatGPT in identifying AO codes from radiology reports	GPT-3.5 Turbo, GPT-4	Radiologist	Evaluate the performance of generic and context-aware ChatGPT models in identifying AO fracture classification codes	Extract information from report c	Musculoskeletal radiology	text	NA	100 radiology reports describing fractures with AO classification codes	English	Single center	Chatbots provided AO codes significantly faster than humans (3.2s vs. 50s per case, p<0.001); Context-aware GPT-4 outperformed generic GPT-4 and GPT-3.5 Turbo; GPT-4 with context achieved 71% consistency for correct AO codes, compared to 2% for generic GPT-4.	Correct AO classification rate, consistency of correct answers, time efficiency				Chatbots achieved 86% correct AO codes, lower than radiologists	2023	Germany		Struggled with complex cases
(Guellec et al., 2024)	Performance of an Open-Source Large Language Model in Extracting Information from Free-Text Radiology Reports	Vicuna (open-source LLM)	Radiologists	Evaluate Vicuna's accuracy in information extraction from emergency brain MRI reports.	Extract information from reports	Neuroradiology	Text	MRI	595 Brain MRI reports	French	Single center	Achieved high sensitivity (98%) and specificity (99%) for key classification tasks.	Accuracy, Sensitivity, Specificity	>95				2024	France	Vicuna demonstrated excellent accuracy in processing free-text MRI reports without requiring further training..	Focus on a specific context (emergency brain MRI). Single-center study.
(Bressem et al., 2020)	Highly accurate classification of chest radiographic reports using a deep learning natural language model pre-trained on 3.8 million text reports	GER-BERT, MULTI-BERT, FS-BERT, RAD-BERT	other LLM models	to identify the most important findings in intensive care chest radiograph reports	Extract information from reports	Thoracic Imaging	Text	Chest X ray	3 841 543	Germen	Single center	RAD-BERT model was superior over the other BERT models.	AUC/AUPRC		0.98 for congestion, 0.97 for effusion, 0.97 for consolida- tion and 0.99 for pneumothorax,			2020	Germany	Successfully used highly accurate and robust BERT models for the classification of radiology text reports, surpassing the accuracy of previous approaches with comparatively little annotation effort.	We excluded texts if they only reported one finding and referred to the others as unchanged and as we anonymized our texts, retrospective matching was not possible.
(Mukherjee et al., 2023)	Feasibility of Using the Privacy-preserving Large Language Vicuna for Labeling Radiology Reports	Vicuna-13B	CheXpert and CheXbert	Assess Vicuna's local application feasibility for labeling radiology findings from reports	Extract information from reports	Thoracic Imaging	Text	Chest X ray	3269 MIMIC-CXR and 25,596 NIH reports	English	Multi-center	Vicuna achieved moderate agreement (κ=0.57-0.64) with CheXpert, median AUC=0.84.	κ-statistic, AUC		0.84.		κ Median 0.52 to 0.64	2023	USA	Vicuna showed moderate to substantial agreement with CheXpert and CheXbert, matching their performance on nine of eleven chest radiography findings based on AUC.	1- Vicuna's performance varied across different findings, with weaker agreement on certain categories like pneumothorax and cardiomediastinum. 2- Results depended on the choice of prompt design, with a multistep prompting strategy improving output quality. 3- Randomness in model output due to temperature settings reduced reproducibility, necessitating majority voting for stability.	Tested across two distinct public datasets originating from two institutions
(Lybarger et al., 2022)	Extracting Radiological Findings With Normalized Anatomical Information Using a Span-Based BERT Relation Extraction Model	SpERT (Span-based BERT)	Prior unsupervised and rule-based methods	Normalize anatomical information and extract radiological findings with high precision.	Extract information from reports	General radiology	Text	CT	500 CT reports	English	Single center	Anatomy spans: 0.72-0.79 F1. Findings-Anatomy relations: 0.63-0.72 F1.	F1 scores			0.66		2023	USA	SpERT effectively extracts radiological findings and links them to normalized anatomy, with F1 scores of 0.63-0.92.	Performance was lower for less frequent anatomical entities and longer spans. Challenges in scaling performance due to skewed anatomical data distributions​.
(Dada et al., 2024)	Information extraction from weakly structured radiological reports with natural language queries	German BERT models	General domain BERT models	Evaluate the performance of BERT models for extracting information from weakly structured radiology reports	extract information from reports	General radiology	text and images	Radiology reports	857,783 unlabeled reports (pre-training) and 1,223 annotated reports (fine-tuning)	German	Single center	Radiology-specific pretraining significantly improved performance; G-BERT+Rad+Flex achieved highest F1-score (83.97%) and EM-score (71.63%); RadBERT outperformed other models in masked language modeling but not in question-answering	F1-score, exact match score, accuracy			0.8397		2024	Germany		Single institution dataset, German-language only, restricted to single consecutive text spans
(Sun et al., 2024)	Outcome Prediction Using Multi-Modal Information- Integrating Large Language Model-Extracted Clinical Information and Image Analysis	Five AI-LLMs (Dolly-v2, Vicuna-13b, Llama-2.0-13b, GPT-3.5, and GPT-4.0)	Manually extracted descriptors	LLM to extract clinical information and improve image analysis and redict bladder cancer survival rates using multi-modal LLM models.	Extract information from reports	Oncology	Text and images	CT	163 CT urograms	English	Single center	LLM-aided models achieved AUCs comparable to manually extracted models.	Accuracy, AUC	87% (Dolly), 83% (Vicuna), 93% (Llama), 91% (GPT-3.5), 97% (GPT-4.0)		0.87 (Dolly), 0.84 (Vicuna), 0.86 (Llama), 0.88 (GPT-3.5), 0.88 (GPT-4.0)		2024	USA	LLMs integrate well with imaging for survival prediction.	Focuses on bladder cancer only; limited dataset diversity.
(Abbasi et al., 2023)	Development and External Validation of an Artificial Intelligence Model for Identifying Radiology Reports Containing Recommendations for Additional Imaging	BERT	Traditional ML model.	Identify reports containing recommendations for additional imaging (RAIs).	Identify reports containing recommendation for additional imaging	General radiology	Text	Radiology reports	6300 radiology reports	English	Multi-center	BERT achieved 96.4% F1 and 99.0% accuracy; outperformed traditional ML by 29%.	Precision, Recall, F1	99		95.2		2023	USA	The BERT model outperformed the TML model, achieving high precision (94.4%), recall (98.5%), and F1 score (96.4%) in test sets and similarly strong results in external validation.	Validated only within one health system. model development restricted to impression section of reports, the AI model did not discriminate between absolute and conditional recommendations.	External validation set of 1260 reports was used from different sites within the same health system
(Danu et al., 2023)	Generation of Radiology Findings in Chest X-Ray by Leveraging Collaborative Knowledge	fine-tuned Bloomz-7b1	Radiologist	Generate radiology findings from chest X-rays. Then produce reports from the findings	Image analysis and interpretation	Thoracic Imaging	Text and images	Chest X ray	227,835 CXR and their reports from MIMIC-CXR	English	Single center	89% accuracy in finding generation, improved interpretability metrics.	Accuracy, AUC				ROUGE-L =0.373	2023	Romania/Germany/USA (Siemens Healthineers affiliates)	LLM for Image to abnormality then abnormality to report is promising and could reduce the workload on radiologist	The paper emphasizes that interpretability and validation in real-world radiology workflows require further research to establish clinical utility​.
(L. Zhang et al., 2024).	Exploring the Potential of Large Language Models in Radiological Imaging Systems: Improving User Interface Design and Functional Capabilities	ChatUI-RIS	Traditional RIS workflows	Improve user interface and functionality of radiological information systems using LLMs.	Improve Information System	Radiology Systems	Radiological Information Systems (RIS)	Radiological Information Systems (RIS)	26 medical students	English	Single center	LLM-based interface reduced operation time and increased learning efficiency by 35%.	Task completion time, error rates, learning difficulty (Likert scale), user satisfaction (qualitative feedback)					2024	China, USA	ChatUI-RIS enhances RIS usability and learning experience for trainees.	Small-scale exploratory study; impact on radiologist workflows not validated.
(Q. Wu et al., 2024)	Evaluating Large Language Models for Automated Reporting and Data Systems Categorization: Cross-Sectional Study	GPT-3.5, GPT-4, Claude-2	None	Evaluate large language model chatbots—Claude-2, GPT-3.5, and GPT-4—on assigning RADS (Lung, Ovary and Liver)	Classification of reports	Oncology	Text	CT and MRI	30 reports	English	Single center	Claude-2 achieved highest accuracy (57%-75%); structured prompts improved performance across models.	Accuracy, Agreement (Fleiss κ)	75				2024	China	LLMs show potential for structured categorization tasks but need further refinement.	Limited sample size; performance varies by RADS type. Only LI-RADS CT/MRI and O-RADS MRI were included, excluding ultrasound guidelines. Chatbot performance heavily dependent on prompt quality; only 3 prompt types tested. Newer versions of GPT models were not evaluated. Limited number of cases per RADS category. Comparison with radiologists of varying expertise was not done.
(W. L. Wu et al., 2023)	Learning to Generate Radiology Findings from Impressions Based on Large Language Model	GLM-Large, ChatGLM	GLM-Large, BART	Develop an LLM-based model to generate detailed radiology findings from impression sections of MRI reports	Report generation	Musculoskeletal radiology	Text	MRI	56,187 post-operative Knee MRI reports	English and Chinese	Single center	ChatGLM models outperformed smaller-scale models in findings generation; Fine-tuned ChatGLM with P-Tuning achieved highest performance in BLEU and ROUGE metrics; Reports generated by ChatGLM were rated superior in quality and consistency compared to human-written reports.	ROUGE, BLEU, BERTScore, human expert evaluation				Trained ChatGLM: BLEU-1 BLEU-2 BLEU-3 BLEU-4: 0.7383 0.6477 0.5702 0.5042	2023	China		Chinese-language only; limited to knee MRI reports; model performance may vary across different medical imaging modalities
(Moezzi et al., 2023)	Application of Deep Learning in Generating Structured Radiology Reports- A Transformer-Based Technique	T5 and Scifive	ANN and CNN models	To propose a transformer-based fine-grained named entity recognition (NER) architecture for clinical information extraction, transforming free text into structured data.	Report generation	Abdominopelvic radiology	Text	Ultrasound	88 abdominopelvic sonography reports	English	Single center	The transformer-based model outperformed previously applied approaches such as ANN and CNN models. The model can extract medical entities and define relations of these entities and provide a clinically interpretable structured report.	ROUGE-1, ROUGE-2, ROUGE-L, and BLEU scores				ROUGE-1:0.816, ROUGE-2:0.668, ROUGE-L: 0.528,, and BLEU: 0.743	2023	Iran	The proposed model can annotate free-text radiology reports and provide structured texts interpretable by both physicians and data storage software. The model can identify relations of the used entities in the report besides the entity extraction and can use these entities to provide a clinically interpretable structured report.	Some rare findings or rarely described features of a lesion are missed in the final report that can be solved by including more abnormal reports.
(Ji et al., 2024)	Vision-Language Model for Generating Textual Descriptions From Clinical Images: Model Development and Validation Study	ClinicalBLIP	State-of-the-art methods	Integrate vision-language models for generating clinical image reports.	Report generation	Thoracic Imaging	Images	Chest X ray	2668 reports for training and 669 reports for testing from IU X-RAY and MIMIC-CXR datasets	English	Multi-center	in enhancing clinical radiology report generation, achieving the best METEOR and ROUGE-L scores and competitive BLEU scores on both IU X-RAY and MIMIC-CXR test sets	METEOR, ROUGE				0.534	2024	China	ClinicalBLIP is effective for automated radiology report generation.	Limited validation across diverse imaging modalities.	Validated across IU X-RAY and MIMIC-CXR datasets
(Woźnicki et al., 2024)	Automatic structuring of radiology reports with on-premise open-source large language models	Llama-2-70B-chat	Radiologist	Evaluate LLMs for structuring free-text radiology reports.	Report generation	Thoracic Imaging	Text	Chest X ray	399 radiological reports ( 202 English reports from MIMIC-CXR dataset and 197 German reports from the University Hospital	English and Germany	Multi-center	The LLM generated valid structured reports in all cases, achieving an average MCC of 0.75 and F1 score of 0.70 for English, and 0.66 and 0.68 for German reports, respectively. The MCC differences between LLM and humans were within ROPE for both languages, indicating approximately comparable performance.	Matthews correlation coefficient (MCC), F1 score			0.7 for English reports, 0.68 for Germen reports	Matthews correlation coefficient= 0.75	2024	Germany	Locally hosted, open-source LLMs can automatically structure free-text radiology reports with approximately human accuracy. However, the understanding of semantics varied across languages and imaging findings.	Defining the reference standard was challenging due to the rigidity of templates and the ambiguity of retrospectively collected free-text reports. Our evaluation focused on a single modality and anatomic region, and we only evaluated the performance of top-level findings.
(Soleimani et al., 2024)	Practical Evaluation of ChatGPT Performance for Radiology Report Generation	Claude.ai, BART, XLM, DeBERTa	Human radiologists' reports, Bart model, XLM, DeBERTa, sequence-matching models	Evaluate ChatGPT’s ability to generate radiology reports and compare its performance with human-generated reports	Report generation	Thoracic Imaging	text	Chest X ray	1000 records from the MIMIC Chest X-ray (MIMIC-CXR)	English	Single center	ChatGPT-generated reports had high similarity with human reports in findings sections; Impression sections had lower similarity; Bart and XLM models had the highest performance (99.3% similarity), while DeBERTa and sequence-matching models scored lower	Cosine Similarity, Word-Embedding Similarity, Jaccard Similarity, BLEU, ROUGE, METEOR, Pearson’s Correlation, Kruskal-Wallis Test				Bart achieved the highest mean similarity score of 99.3%, XLM followed closely with a mean similarity of 98.9%	2024	Iran		Limited keyword-based report generation method; Potential bias from AI-generated responses; Did not evaluate real-world clinical usability; Needs further qualitative assessment from radiologists.
(Shentu & Al Moubayed, 2024)	CXR-IRGen: Generating Chest X-Ray Image-Report Pairs	CXR-IRGen (combining Vision Module and Language Module with LLM)	Baseline models	Develop an integrated model to generate clinically accurate Chest X-Ray image-report pairs	Report generation	Thoracic Imaging	Text and images	Chest X ray	227,943 reports, 377,110 images from MIMIC-CXR dataset	English	Single center	Proposed prompt design combining text embedding and image embedding improved image-report generation; CXR-IRGen outperformed baseline models in report generation quality and clinical efficacy	Frechet Inception Distance (FID), Area Under Receiver Operating Characteristic (AUROC), BLEU, ROUGE-L, METEOR, F1-score.			0.29	BLUE-1(0.3200), BLUE-2 (0.1760), BLUE-3 (0.1066), BLUE-4( 0.0669) ROUGE-L ( 0.2080)	2024	USA	CXR-IRGen provides clinically accurate paired image-report generation, outperforming baselines.	No external dataset validation; limited generalizability to other modalities.
(Selivanov et al., 2023)	Medical image captioning via generative pretrained transformers	GPT-3, Show-Attend-Tell	CNN-RNN and other attention-based frameworks	Generate descriptive captions for X-rays using visual-textual data fusion.	Report generation	Thoracic Imaging	Text and images	Chest X ray	360,666 DICOMs with reports from MIMIC-CXR, Open-I, MS-COCO	English	Single center	GPT-3 produced reports with ROUGE-L=46.5% and BLEU-4=44.8%, outperforming baselines.	BLEU-n, CIDEr and ROUGE_L				CIDEr:1.360 , ROUGE_L:0.606, BLEU-1:0.821, BLEU-2:0.672, BLEU-3 BLEU-4: 0.529 0.409	2023	Russia	The hybrid model outperformed prior approaches by combining visual and textual attention, yielding superior performance on metrics like BLEU, ROUGE, and CIDEr for chest X-ray image captioning.	1- Training the model required large datasets (e.g., MIMIC-CXR) and substantial computational resources. 2- The hybrid design introduced complexity, making it less interpretable than simpler models. 3- Performance was dependent on pre-trained components (e.g., DenseNet-121), which may not generalize to unseen imaging modalities.
(Mallio et al., 2023)	Large language models for structured reporting in radiology: performance of GPT‑4, ChatGPT‑3.5, Perplexity and Bing	GPT-4, ChatGPT-3.5, Perplexity, Bing	Other models	Evaluate multiple LLMs for creating structured radiology reports.	Report generation	General radiology	Text	CT	NA	Italian (Prompt requested output in Italian)	Single center	GPT-4 achieved best structured reporting, ChatGPT-3.5 achieved 91% consistency.	Task-specific metrics				All the models demonstrated good knowledge about structured reporting and were able to provide examples of structured reports.	2023	Italy	GPT-4 and Perplexity provided the most detailed and comprehensive outputs, while ChatGPT-3.5 and Bing offered more concise responses. All models successfully generated structured templates but varied in depth and accuracy, with GPT-4 emerging as the most reliable.	1- None of the models were specifically trained for radiology reporting, leading to variability in template quality. 2- The analysis was limited by the lack of domain-specific fine-tuning and formal validation in clinical environments. 3- Ethical and interpretative challenges, including a lack of understanding of nuanced clinical scenarios, were noted.
(Nakaura et al., 2024)	Preliminary assessment of automated radiology report generation with generative pre-trained transformers: comparing results to radiologist-generated reports	GPT-4, GPT-3.5, GPT-2	Radiologist	Compare radiology reports generated by GPT models to human-generated reports in terms of readability, grammar, and diagnostic quality.	Report generation	General radiology	text	CT	28 CT reports	Japanese	Single center	GPT-4 achieved high readability but lagged in diagnostic accuracy compared to radiologists. however, concerns persist regarding the accuracy of impressions and differential diagnoses. GPT-4 better than GPT-3.5 and GPT-2.	Top-1 and -5 accuracy, mean average precision (MAP), qualitative scores					2024	Japan	GPT-4 shows potential for assisting in radiology reporting but needs improvement in accuracy of differential diagnoses. GPT-3.5 and GPT-4 had lower qualitative scores than radiologists	Small dataset, retrospective design, and reliance on existing datasets may introduce limitations in generalizability.
(Tie et al., 2024)	Personalized Impression Generation for PET Reports Using Large Language Models	PEGASUS, LLaMA and Alpaca	Other fine-tuned LLMs	Evaluate fine-tuned LLMs for generating personalized impressions in PET reports.	Report generation	Nuclear Radiology	Text	PET/CT	37,370 PET reports	English	Single center	PEGASUS-generated impressions were 89% clinically acceptable; physicians rated impressions as comparable to human-drafted impressions.	Clinical acceptability scores				89% of LLM impressions were clinically acceptable by physicians . Mean utility score for LLM impressions was 4.08/5	2024	USA	Fine-tuned LLMs like PEGASUS effectively summarize PET findings with high acceptability.	Limited evaluation of real-world scenarios and specific to PET impressions.	External testing performed using data from the COG AHOD1331 clinical trial
(Hasani et al., 2024)	Evaluating the performance of Generative Pre-trained Transformer4 (GPT4) in standardizing radiology reports	GPT-4	Human-generated reports	Evaluate GPT-4 for standardizing radiology reports. To compare the quality and content of radiologist-generated and GPT-4 AI-generated radiology reports.	Report generation	General radiology	Text	Radiology reports	100 reports	English	Single center	GPT-generated reports outperformed radiologist-generated reports in most categories, including clarity, confidence, ease of understanding, structure, correctness, relevancy, and adherence to medical norms, with statistically significant differences in clarity, ease of understanding, and structure. High content and moderate structural similarity were observed.GPT-4-generated reports had higher cla…	Likert scale (readability, confidence, appearance, organization, language utilization, information, relevance, professionalism)			0.8775	BLEU Score of 0.5008	2024	USA	GPT-4 can aid in report standardization, improving communication and efficiency.	Limited clinical validation; variability in diagnostic accuracy. The specific guidelines and references used by GPT-4 remain unclear, limiting transparency and accountability (cited from another paper but relevant as GPT-4 is used here).
(López-Úbeda et al., 2024)	Automatic generation of conclusions from neuroradiology MRI reports through natural language processing	Fine-tuned Text-To-Text Transfer Transformer (T5) model	radiologists	To evaluated a fine-tuned Text-To-Text Transfer Transformer (T5) model for abstractive summarization to automatically generate conclusions for neuroradiology MRI reports in a low-resource language.	Report generation	Neuroradiology	Text	MRI	232,425 MRI reports	English and Spanish	Single-centered	The models achieving scores of 0.46 in the BLEU-1, 0.28 in METEOR, 0.52 in ROUGE-L, 2.45 in CIDEr, and 0.87 in cosine similarity metrics. In the radiological experts’ evaluation, they found that in 75% of the cases evaluated, the conclusions generated by the system were as good as or even better than the manually generated conclusions.	BLEU, METEOR, ROUGE-L, CIDEr, and cosine similarity metrics				0.46, 0.28, 0.52, 2.45, and 0.87 in the BLEU-1, METEOR, ROUGE-L, CIDEr, and cosine similarity metrics	2024	Spain	The methods demonstrate the potential and effectiveness of customizing state-of-the-art pre-trained models for neuroradiology, yielding automatic MRI report conclusions that nearly match expert quality. Furthermore, these results underscore the importance of designing and pre-training a dedicated language model for radiology report summarization.	One significant challenge for these methodologies is the models’ ability to comprehend the full context of the findings and conclusions sections. Most literature relies on text string comparisons to provide metrics that ignore the words’ meaning within the sentence.
(Sarangi et al., 2023)	Assessing ChatGPT's Proficiency in Simplifying Radiological Reports for Healthcare Professionals and Patients	ChatGPT-3.5	radiologists	Evaluate ChatGPT’s ability to simplify radiology reports for professionals and laypersons.	Report simplification/ summarization	General radiology	Text	Different image modalities	9 radiological reports	English and Hindi (Translation output assessed for Hindi)	Single center	ChatGPT achieved 94.17% accuracy and reduced text complexity by 45% (Flesch Reading Ease Score).	Accuracy, Readability scores	94.7				2023	India	ChatGPT-3.5 effectively simplifies radiological reports by removing jargon while preserving key details, excelling in summarization but less so in patient-specific conclusions.	Translation into Hindi was not deemed suitable for patient communication Performance for drawing patient conclusions showed lower accuracy compared to other assessed aspects​.
(Karn et al., 2023)	shs-nlp at RadSum23: Domain-Adaptive Pre-training of Instruction-tuned LLMs for Radiology Report Impression Generation	Bloomz-7b1 (a variant of Bloom)	Standard pretrain-and-finetune methods	Develop a domain-adaptive pretraining method to improve LLM performance in radiology report summarization	Report simplification/ summarization	Thoracic Imaging	Text	Chest X ray	1.4 million reports from MIMIC-IV	English	Multi-center	Domain-adaptive pretraining enhanced zero-shot performance; RadBloomz ranked 1st in MIMIC-III summarization task at BioNLP 2023; Finetuning improved certain metrics but reduced factual accuracy.	BLEU4, ROUGE-L, BertScore, F1-CheXbert, F1-RadGraph				BLEU4 ROUGE-L BertScore F1-cheXbert: 25.32 47.48 63.61 74.34	2023	USA	while finetuning with MIMIC-III improves Rouge-L and Bertscore metrics for the MIMIC- III test dataset, Bertscore, F1-RadGraph, and F1- cheXbert scores are lower for the finetuned model. This indicates that the domain adaptation paradigm is sufficient for achieving higher performance with- out requiring task-specific finetuning.		Validated across MIMIC-III, MIMIC-CXR, CHEXPERT datasets
(Nishio et al., 2024)	Fully automatic summarization of radiology reports using natural language processing with large language models	four Text-to-Text Transfer Transformer (T5)	mT5, spaT5 and radSpaT5	automatic summarization of radiology reports	Report simplification/ summarization	Thoracic Imaging	Text	Chest X ray	128,032 MIMIC-CXR and 1,101,271 JMID reports	English and Japaneese	Multi-center	ROUGE-L=54.07 (MIMIC), ROUGE-L=47.87 (JMID); 86% of summaries rated clinically useful.	ROUGE metrics, Human evaluation				ROUGE-1 =57.75 ±30.99, ROUGE-2 = 49.96 ±35.36, and ROUGE-L =54.07 ±32.48 in the MIMIC-CXR; and ROUGE-1 =50.00 ±29.24, ROUGE-2 = 39.66 ±30.21, and ROUGE-L =47.87 ±29.44 in the JMID.	2024	Japan	radSpaT5 generated expert-level conclusions in 75% of cases. "radiologists’ evaluations revealed 86% and 85% of the texts automatically summarized from the MIMIC-CXR and JMID, respectively, to be clinically useful."	Missed critical details in some outputs; Retrospective design. Usefulness of a multilingual or language-specific pre-trained model depends on the language of the radiology reports. Only two languages were used in this study. The sizes of the MIMIC-CXR and JMID datasets were relatively large for medical NLP.	Compared performance across two massive, distinct datasets)
(Gertz et al., 2023)	GPT-4 for automated determination of radiologic study and protocol based on radiology request forms: a feasibility study	GPT-4	Radiologist	Evaluate GPT-4 for selecting appropriate imaging modalities and protocols based on radiology request forms.	Select imaging modality	Radiology Workflow Automation	Text	Radiology request	100 Radiology request forms	English	Single center	GPT-4 achieved 84% overall agreement with radiologist decisions.	Degree of agreement with the reference standard				agreement: 84%	2024	Germany	GPT-4 can streamline protocol selection with high accuracy.	Errors in specific cases involving contrast phase decisions.
(Butler et al., 2024)	Decoding Radiology Reports: Artificial Intelligence-Large Language Models Can Improve the Readability of Hand and Wrist Orthopedic Radiology Reports	GPT-4, ChatGPT-3.5	Radiologist	to assess the effectiveness of an Artificial Intelligence-Large Language Model (AI-LLM) at improving the readability of hand and wrist radiology reports.	Summerization	Musculoskeletal radiology	Text	CT and MRI	300: (Radiology reports of hand and/or wrist radiographs, CT scans, and MRI scans.)(100 each modality)	English	Single center	AI-LLM effectively improves the readability of hand and wrist radiology reports, underscoring the potential application of AI-LLM as a promising and innovative patient-centric strategy to improve patient comprehension of their imaging reports.	Flesch reading ease score (FRES), Flesch-Kincaid reading level (FKRL), Likert scale for accuracy, Hallucination rate				The mean Likert score for the AI-LLM–generated radiograph report, CT report, and MRI report was 4.1 ± 0.6, 3.9 ± 0.6, and 3.9 ± 0.7, respectively.	2023	Germany		AI-LLM effectively improves the readability of hand and wrist radiology reports, underscoring the potential application of AI-LLM as a promising and innovative patient-centric strategy to improve patient comprehension of their imaging reports. Level of Evidence: IV.
(D. J. Wu & Bibault, 2024)	Pilot Applications of GPT-4 in Radiation Oncology: Summarizing Patient Symptom Intake and Targeted Chatbot Applications	GPT-4	A manual method for symptom intake and documentation.	Explore GPT-4 for summarizing symptoms in radiation oncology and creating targeted chatbot systems to moitor radiation toxicity monitoring.	symptom summerization	Oncology	Text	NA	Simulated datasets	English	Single center	The chatbot was 100% accurate in classifying CTCAE Grade 1 symptoms, meaning all 18 instances were correctly identified. The chatbot's accuracy was less than 75% for classifying symptoms of grades 2, 3, and 4	Median accuracy ratings, estimated clinical time saved				median accuracy ratings of 8.45	2024	USA/France	GPT-4 summarized patient symptoms effectively using forms, earning high physician ratings, but its chatbot struggled with advanced symptom grading.	Accuracy for chatbot symptom grading declined with increasing symptom severity. Reliance on a closed-source GPT model and lack of real patient data were noted as constraints​
