# Supplementary material for: Trends and Trajectories in the Rise of Large Language Models in Radiology: Scoping Review
Source: JMIR Med Inform. 2025 Dec 9;13:e78041. doi: 10.2196/78041 (PMC12688054; doi:10.2196/78041)
Supplement: Multimedia Appendix 5 [file medinform-v13-e78041-s005.xlsx]

## Sheet: Sheet2
article
Decision support					Report Generation					Workflow Optimization
Article	Model used	Objectives	Main findings	Category	Article	Model used	Objectives	Main findings	Category	Article	Model used	Objectives	Main findings	Category
(Santos et al., 2021)	BERT-based fusion NLP model	Automate the inference of standardized TI-RADS scores from radiology report text.	The model enhances TI-RADS categorization, reducing variation among radiologists.	Classification	(Moezzi et al., 2023)	T5 and Scifive	To propose a transformer-based fine-grained named entity recognition (NER) architecture for clinical information extraction, transforming free text into structured data.	The proposed model can annotate free-text radiology reports and provide structured texts interpretable by both physicians and data storage software. The model can identify relations of the used entities in the report besides the entity extraction and can use these entities to provide a clinically interpretable structured report.	Generate the report	(Sarangi et al., 2023)	ChatGPT-3.5	Evaluate ChatGPT’s ability to simplify radiology reports for professionals and laypersons.	ChatGPT-3.5 effectively simplifies radiological reports by removing jargon while preserving key details, excelling in summarization but less so in patient-specific conclusions.	Simplifying reports for patients
(Fervers et al., 2024)	GPT-3.5	Classify liver lesions according to LI-RADS based on MRI reports and compare performance on structured vs. unstructured reports.	ChatGPT is not currently reliable for LI-RADS classification; further optimization needed.	Classification	(López-Úbeda et al., 2024)	Fine-tuned Text-To-Text Transfer Transformer (T5) model	To evaluated a fine-tuned Text-To-Text Transfer Transformer (T5) model for abstractive summarization to automatically generate conclusions for neuroradiology MRI reports in a low-resource language.	The methods demonstrate the potential and effectiveness of customizing state-of-the-art pre-trained models for neuroradiology, yielding automatic MRI report conclusions that nearly match expert quality. Furthermore, these results underscore the importance of designing and pre-training a dedicated language model for radiology report summarization.	Generate the report	(Kathait et al., 2024)	Augmented Transformer Assisted Radiology Intelligence (ATARI)	Compare ATARI and NLP in identifying laterality errors in radiology reports.	ATARI outperformed NLP in identifying laterality errors, achieving higher accuracy for combined text and image queries (98.3%). It demonstrated its utility in reducing diagnostic errors by integrating vision and language capabilities.	Detect errors
(Butler et al., 2024)	GPT-4, ChatGPT-3.5	Assess the effectiveness of an Artificial Intelligence-Large Language Model (AI-LLM) at improving the readability of hand and wrist radiology reports.	AI-LLM effectively improves the readability of hand and wrist radiology reports	Summarization	(Woźnicki et al., 2024)	Llama-2-70B-chat	Evaluate LLMs for structuring free-text radiology reports.	Locally hosted, open-source LLMs can automatically structure free-text radiology reports with approximately human accuracy. However, the understanding of semantics varied across languages and imaging findings.	Generate the report	(Kanzawa et al., 2024)	Fine-tuned BERT (Japanese model)	Classify brain MRI reports into pretreatment, posttreatment, and nontumor cases.	Fine-tuned LLM offers rapid and accurate classification of brain MRI reports, comparable to human experts.	Classification
(Y. Zhang et al., 2021)	BERT, CNN	Extract structured data and classify findings from radiology reports for chest X-rays.	The CNN-based system matched radiologists' performance for many signs and outperformed them in some community clinic cases, validating its use with NLP for chest X-ray interpretation.	Classification	(Shentu & Al Moubayed, 2024)	CXR-IRGen (combining Vision Module and Language Module with LLM)	Develop an integrated model to generate clinically accurate Chest X-Ray image-report pairs	CXR-IRGen provides clinically accurate paired image-report generation, outperforming baselines.	Generate the report	(Rogasch et al., 2023)	GPT-4	Evaluate ChatGPT's capability in answering patient questions related to PET/CT preparation and reporting.	ChatGPT can be a reliable supplementary tool for patient queries in nuclear medicine with some limitations.	answering patient questions
(Q. Wu et al., 2024)	GPT-3.5, GPT-4, Claude-2	Evaluate large language model chatbots—Claude-2, GPT-3.5, and GPT-4—on assigning RADS (Lung, Ovary and Liver)	LLMs show potential for structured categorization tasks but need further refinement.	Classification	(Hasani et al., 2024)	GPT-4	Evaluate GPT-4 for standardizing radiology reports. To compare the quality and content of radiologist-generated and GPT-4 AI-generated radiology reports.	GPT-4 can aid in report standardization, improving communication and efficiency.	Generate the report	(Abbasi et al., 2023)	BERT	Identify reports containing recommendations for additional imaging (RAIs).	The BERT model outperformed the TML model, achieving high precision (94.4%), recall (98.5%), and F1 score (96.4%) in test sets and similarly strong results in external validation.	Identify reports containing recommendation for additional imaging
(Haver et al., 2024)	GPT-4V	Assess GPT-4V's ability to in describing standard Breast Imaging Reporting and Data System (BI-RADS) imaging features on mammograms.	GPT-4V performs poorly for most mammography image descriptions.	Classification	(Danu et al., 2023)	fine-tuned Bloomz-7b1	Generate radiology findings from chest X-rays. Then produce reports from the findings	LLM for Image to abnormality then abnormality to report is promising and could reduce the workload on radiologist	Generate the report	(Huemann et al., 2023)	BioClinicalBERT, RadBERT	Assess domain-adapted LLMs for PET/CT report classification and in predicting Deauville scores from PET/CT reports	Domain adaptation significantly enhances performance of LLMs in specialized tasks.	Classification
(Chambon et al., 2023)	RadBERT	Build a document-level classifier for COVID-19 on radiology reports.	RadBERT outperformed general biomedical BERT models (BioBERT, BlueBERT, PubMedBERT); Multi-institutional training improved generalizability but performance dropped in external validation.	Classification	(Mallio et al., 2023)	GPT-4, ChatGPT-3.5, Perplexity, Bing	Evaluate multiple LLMs for creating structured radiology reports.	GPT-4 and Perplexity provided the most detailed and comprehensive outputs, while ChatGPT-3.5 and Bing offered more concise responses. All models successfully generated structured templates but varied in depth and accuracy, with GPT-4 emerging as the most reliable.	Generate the report	(L. Zhang et al., 2024).	ChatUI-RIS	Improve user interface and functionality of radiological information systems using LLMs.	ChatUI-RIS enhances RIS usability and learning experience for trainees.	improve user interface
(Olivato et al., 2024)	GPT-4, BERT, LSTM with Attention	Classify Italian chest CT reports hierarchically using NLP techniques.	GPT-4 and attention mechanisms achieved state-of-the-art results, showcasing effectiveness even with limited Italian-language training datasets	Classification	(Zhu et al., 2024)	GPT-3.5 and GPT-4	To combine the expertise of radiologists with the strengths of LLMs, creating a new way to evaluate complex medical reports.	GPT-4 evaluation metrics align better with expert feedback, enhancing report quality.	Assess Quality	(Yasaka et al., 2024)	Fine-tuned BERT (Japanese)	Automate classification of radiology reports for lung cancer pretreatment cases.	Fine-tuned LLM effectively identifies pretreatment cases with high accuracy and speed.	classification
(Blankemeier et al., n.d.)	3D Vision-Language Model	Develop a vision-language model for analyzing 3D CT scans and assess multitask learning for 3D medical imaging.	Merlin surpassed task-specific models in classification and segmentation, showcasing versatility and efficiency with single-GPU training.	Classification	(Selivanov et al., 2023)	GPT-3, Show-Attend-Tell	Generate descriptive captions for X-rays using visual-textual data fusion.	The hybrid model outperformed prior approaches by combining visual and textual attention, yielding superior performance on metrics like BLEU, ROUGE, and CIDEr for chest X-ray image captioning.	Generate the report	(Nishio et al., 2024)	four Text-to-Text Transfer Transformer (T5)	automatic summarization of radiology reports	radSpaT5 generated expert-level conclusions in 75% of cases	summerization
(Putelli et al., 2022)	BERT	Analyze BERT's self-attention for classifying medical reports.	BERT provides interpretability in handling technical lexicons for classification. Fine-tuning the Italian-base BERT model is effective in the context of the classification of radiology reports written in Italian.	Classification	(Tie et al., 2024)	PEGASUS, LLaMA and Alpaca	Evaluate fine-tuned LLMs for generating personalized impressions in PET reports.	Fine-tuned LLMs like PEGASUS effectively summarize PET findings with high acceptability.	Generate the report	(Gertz et al., 2023)	GPT-4	Evaluate GPT-4 for selecting appropriate imaging modalities and protocols based on radiology request forms.	GPT-4 can streamline protocol selection with high accuracy.	Select appropriate test
(Russe et al., 2023)	GPT-3.5 Turbo, GPT-4	Evaluate the performance of generic and context-aware ChatGPT models in identifying AO fracture classification codes		Extract information from report	(Soleimani et al., 2024)	ChatGPT (GPT-3.5)	Evaluate ChatGPT’s ability to generate radiology reports and compare its performance with human-generated reports	report	Generate the report	(Chen et al., 2024)	IQAGPT, ChatGPT, BLIP-2, GPT-4	Assess CT image quality using multimodal models.	Multimodal models like IQAGPT offer superior image quality assessment for CT scans.	Image quality
(Suzuki et al., 2024	GPT-4	To investigate the use of GPT-4 for accurately classifying the TNM stage of pancreatic cancer based on unstructured radiology reports written in Japanese	GPT-4 misclassified some cases, particularly in differentiating T3 and T4 stages. Potential bias due to limited Japanese radiology report data in LLM training. Variability in responses even with a temperature setting of 0.0. Lack of reproducibility and continuous model updates affecting results.	Classification	(Nakaura et al., 2024)	GPT-4, GPT-3.5, GPT-2	Compare radiology reports generated by GPT models to human-generated reports in terms of readability, grammar, and diagnostic quality.	GPT-4 shows potential for assisting in radiology reporting but needs improvement in accuracy of differential diagnoses.	Generate the report	(Mistry et al., 2024)	GPT-4, Llama 2	To determine the potential of large language models (LLMs) to be used as tools by radiology educators to create radiology board-style multiple choice questions (MCQs), answers, and rationales	GPT-4 can reliably generate radiology exam MCQs with high quality.	Exam question
(Sehanobish et al., 2022)	BERT, ClinicalBERT, PubMedBERT	Apply few-shot learning for pathology classification in radiology reports.	Few-shot learning enables effective multi-specialty pathology classification.	Classification	(Karn et al., 2023)	Bloomz-7b1 (a variant of Bloom)	Develop a domain-adaptive pretraining method to improve LLM performance in radiology report summarization		summersization
(Horiuchi, Tatekawa, Shimono, et al., 2024)	GPT-4	Assess GPT-4 diagnostic performance across different neuroradiology case types from "Case of the Week" from American Journal of Neuroradiology	ChatGPT achieved a diagnostic accuracy of 50%. It performed worse in diagnosing CNS tumors (16%) compared to non-CNS tumors (62%) (Horiuchi et al., 2024).	Diagnosis from clinical cases	(Ji et al., 2024)	ClinicalBLIP	Integrate vision-language models for generating clinical image reports.	ClinicalBLIP is effective for automated radiology report generation.	Generate the report
(Horiuchi, Tatekawa, Oura, Shimono, et al., 2024)	GPT-4, GPT-4V	Compare diagnostic accuracy of ChatGPT (text-based) and ChatGPT-4V (visual) with radiologists in musculoskeletal radiology from "test yourself"cases from Skeletal Radiology journal	GPT-4 comparable to radiology residents but underperforms board-certified radiologists; GPT-4V significantly underperforms.	Diagnosis from clinical cases	(W. L. Wu et al., 2023)	GLM-Large, ChatGLM	Develop an LLM-based model to generate detailed radiology findings from impression sections of MRI reports	ChatGLM models outperformed smaller-scale models in findings generation; Fine-tuned ChatGLM with P-Tuning achieved highest performance in BLEU and ROUGE metrics; Reports generated by ChatGLM were rated superior in quality and consistency compared to human-written reports.	Generate the report
(Horiuchi, Tatekawa, Oura, Oue, et al., 2024)	GPT-4, GPT-4V	32 "Freiburg Neuropathology Case Conference” cases published in Clinical Neuroradiology	GPT-4 and GPT-4V underperform radiologists in challenging neuroradiology cases.	Diagnosis from clinical cases	(Bhayana, Nanda, et al., 2024)	GPT-4	Assess the performance of GPT-4 with single-shot learning for identifying incidental findings in radiology reports.	GPT-4 shows strong potential for automated incidental findings identification with high precision and recall.	Generate the report
(Kurokawa et al., 2024)	Claude 3 Opus, Claude 3.5 Sonnet	Compare diagnostic performance of Claude models using radiology quiz questions.	Claude 3.5 Sonnet outperformed Claude 3 Opus in all conditions, with the highest accuracy using clinical history and imaging findings. Diagnostic performance improved with richer input data but remained limited in listing differential diagnoses.	Diagnosis from clinical cases
(Wada et al., 2024)	GPT-4 Turbo	Improve GPT-4 Turbo diagnostic accuracy using prompt engineering and confidence thresholds.	Prompt engineering significantly enhances GPT-4 Turbo’s diagnostic accuracy.	Diagnosis from clinical cases
(Elek et al., 2024)	ChatGPT-4 via Microsoft Bing	Evaluate the performance of Microsoft Bing with ChatGPT-4 technology in analyzing abdominal computed tomography (CT) and magnetic resonance images (MRI).	ChatGPT-4 shows promise in identifying basic image features but lacks diagnostic reliability.	diagnosis from images
(Khare et al., 2021)	MMBERT	Develop a multimodal BERT-based model for improved Visual Question Answering (VQA) on medical images	MMBERT achieved new state-of-the-art performance on VQA-Med 2019 and VQA-RAD datasets; Improved interpretability via attention maps	diagnosis from images
(Pachade et al., 2023)	CLIP, BERT	Pre-train models using radiology reports for large vessel occlusion (LVO) detection.	Self-supervised strategies (e.g., SSC using CLIP) outperformed supervised models, with SSC achieving the highest AUC (0.80) for large vessel occlusion detection.	diagnosis from images
(Busch et al., 2024)	GPT-4V	Evaluate GPT-4V for text and image analysis in radiology subspecialties.	GPT-4V shows diagnostic potential but should complement professionals, not replace them.	diagnosis from images
(Silva et al., 2024)	ChatGPT-3.5	Assess ChatGPT's performance in describing and interpreting radiolucent lesions in panoramic radiographs.	GPT is a supplementary tool for dental radiology but not standalone.	diagnosis from images
(S. H. Wu et al., 2024)	ChatGPT-3.5, ChatGPT-4, Bard	Enhance diagnostic accuracy and consistency in thyroid ultrasound diagnosis.	LLMs integrated with image-to-text modules enhance diagnostic performance.	diagnosis from images
(Kottlors et al., 2023)	GPT-4	Evaluate GPT-4's performance in generating differential diagnoses from imaging patterns.	GPT-4 achieved a 68.8% concordance with expert-generated diagnoses and 93.8% of its outputs were considered acceptable. Performance varied by subspecialty, with the best results in neuroradiology and chest radiology.	diagnosis from images
(Overgaard Olesen et al., 2024)	GPT-4	Examine GPT-4's ability to detect pulmonary congestion on chest X-rays.	GPT-4 shows limited capability as a diagnostic tool for pulmonary congestion.	diagnosis from images
(Sarangi et al., 2024)	GPT-3.5, Bard, Bing, Perplexity	Compare LLMs’ ability to suggest differential diagnoses for cardiothoracic imaging patterns.	LLMs show potential in generating differentials but lack reliability for independent use.	diagnosis from images
(Lee et al., 2024)	KARA-CXR and ChatGPT	Compare AI models for chest X-ray interpretation.	KARA-CXR outperforms ChatGPT in accuracy and minimizing hallucinations.	diagnosis from images
(Mukherjee et al., 2023)	Vicuna-13B	Assess Vicuna's local application feasibility for labeling radiology findings from reports	Vicuna showed moderate to substantial agreement with CheXpert and CheXbert, matching their performance on nine of eleven chest radiography findings based on AUC.	Extract information from report
(Bressem et al., 2020)	GER-BERT, MULTI-BERT, FS-BERT, RAD-BERT	to identify the most important findings in intensive care chest radiograph reports	Successfully used highly accurate and robust BERT models for the classification of radiology text reports, surpassing the accuracy of previous approaches with comparatively little annotation effort.	Extract information from report
(Lybarger et al., 2022)	SpERT (Span-based BERT)	Normalize anatomical information and extract radiological findings with high precision.	SpERT effectively extracts radiological findings and links them to normalized anatomy, with F1 scores of 0.63-0.92.	Extract information from report
(Dada et al., 2024)	German BERT models	Evaluate the performance of BERT models for extracting information from weakly structured radiology reports		Extract information from report
(Tay et al., 2024)	RadBERT, BioBERT, GatorTron	Evaluate NLP methods to infer metastatic sites from radiology reports.	IE system enables accurate and explainable metastatic inference at scale.	Extract information from report
(Guellec et al., 2024)	Vicuna (open-source LLM)	Evaluate Vicuna's accuracy in information extraction from emergency brain MRI reports.	Vicuna demonstrated excellent accuracy in processing free-text MRI reports without requiring further training..	Extract information from report
(Reith et al., 2024)	GPT-4, Gemini 1.5 Pro, Claude 3 Opus	Evaluate multimodal LLMs for interpreting pediatric radiological images.	Multimodal LLMs are not yet capable of interpreting pediatric radiological images effectively.	diagnosis from images
(Tan et al., 2023)	GatorTron, BERT, CNN	Evaluate NLP methods for inferring cancer disease response from reports	GatorTron achieved 89.76% accuracy with data augmentation, while prompt-based fine-tuning maintained strong performance (86.09% accuracy) using only 500 training samples.	Extract information from report
(Sun et al., 2024)	GPT-4, GPT-3.5, Vicuna-13b, Llama-2.0-13b	LLM to extract clinical information and improve image analysis and predict bladder cancer survival rates using multi-modal LLM models.	LLMs integrate well with imaging for survival prediction.	multiple tasks
(D. J. Wu & Bibault, 2024)	GPT-4	Explore GPT-4 for summarizing symptoms in radiation oncology and creating targeted chatbot systems to moitor radiation toxicity monitoring.	GPT-4 summarized patient symptoms effectively using forms, earning high physician ratings, but its chatbot struggled with advanced symptom grading.	Summerization
(Bhayana et al., 2024)	GPT-4	Assess the performance of GPT-4 with single-shot learning for identifying incidental findings in radiology reports.	GPT-4 shows strong potential for automated incidental findings identification with high precision and recall.	Extract information from report
